# Supplementary material for: Cardiopulmonary Exercise Testing in Childhood in Late Preterms: Comparison to Early Preterms and Term-Born Controls
Source: J Pers Med. 2022 Sep 20;12(10):1547. doi: 10.3390/jpm12101547 (PMC9605114; doi:10.3390/jpm12101547)
Supplement: Supplementary file 1 [file jpm-12-01547-s001.zip]

Archive with 1 entries (1 files):
- jpm-1879433-supplementary.pdf
